# Supplementary material for: Diagnosis of skeletal fragility due to Loeys-Dietz syndrome and treatment with romosozumab followed by denosumab
Source: Bone Rep. 2025 May 6;25:101849. doi: 10.1016/j.bonr.2025.101849 (PMC12135386; doi:10.1016/j.bonr.2025.101849)
Supplement: Supplementary Table 1 — The next-generation sequencing targeting a panel of 18 genes. [file mmc1.xlsx]

## Sheet: Supplementary Table
Supplementary Table 1. The next-generation sequencing targeting a panel of 18 genes
Gene Name	Genomic Coordinates (hg38)
FBN1	chr15:48,409,038-48,489,926
TGFBR1	chr9:99,104,648-99,211,456
TGFBR2	chr3:30,632,547-30,711,371
ACTA2	chr10:88,737,352-88,763,993
COL3A1	chr2:189,783,346-189,838,342
EFEMP2	chr11:65,126,756-65,156,423
FBN2	chr5:128,206,319-128,412,398
FLNA	chrX:153,717,788-153,776,775
MYH11	chr16:15,808,827-15,980,235
MYLK	chr3:122,000,209-122,124,564
SLC2A10	chr20:46,136,798-46,175,437
SMAD3	chr15:67,319,366-67,374,671
TGFB2	chr1:218,206,027-218,364,769
TGFB3	chr14:75,302,045-75,417,292
